# Supplementary material for: Effect of Addition Levels of By-Product Mixture (Apple Pomace: Red Potato Pulp: Sugar Beet Pulp) on Phytochemical Profile, Antioxidant Activity and Physical Properties of Extruded Corn Snacks
Source: Molecules. 2026 Mar 20;31(6):1037. doi: 10.3390/molecules31061037 (PMC13029283; doi:10.3390/molecules31061037)
Supplement: Supplementary file 1 [file molecules-31-01037-s001.zip]

Archive with 1 entries (1 files):
- molecules-4197368-supplementary.pdf
